# Supplementary material for: Fermented Deer Blood Ameliorates Intense Exercise-Induced Fatigue via Modulating Small Intestine Microbiota and Metabolites in Mice
Source: Nutrients. 2021 May 3;13(5):1543. doi: 10.3390/nu13051543 (PMC8147844; doi:10.3390/nu13051543)
Supplement: Supplementary file 1 [file nutrients-13-01543-s001.zip]

Archive with 1 entries (1 files):
- nutrients-1176325-supplementary.pdf
